# Supplementary material for: (Z)-1-[2-(Trifluoro­meth­yl)benzyl­idene]thio­semicarbazide
Source: Acta Crystallogr Sect E Struct Rep Online. 2011 Nov 19;67(Pt 12):o3369. doi: 10.1107/S1600536811047623 (PMC3239013; doi:10.1107/S1600536811047623)
Supplement: Supplementary file 2 [file e-67-o3369-Isup2.hkl]

# 
# h,k,l, Fc-squared, Fo-squared, sigma(Fo-squared) and status flag 
# 
data_I
_shelx_title ' 70703A in Pnma' 
_shelx_refln_list_code          4 
_shelx_F_calc_maximum      263.96 
_exptl_crystal_F_000       504.00 
_reflns_d_resolution_high  0.7984 
 
loop_ 
 _symmetry_equiv_pos_as_xyz 
 'x, y, z' 
 '-x+1/2, -y, z+1/2' 
 '-x, y+1/2, -z' 
 'x+1/2, -y+1/2, -z+1/2' 
 '-x, -y, -z' 
 'x-1/2, y, -z-1/2' 
 'x, -y-1/2, z' 
 '-x-1/2, y-1/2, z-1/2' 
 
_cell_length_a     8.6275 
_cell_length_b     6.9795 
_cell_length_c    18.2219 
_cell_angle_alpha  90.000 
_cell_angle_beta   90.000 
_cell_angle_gamma  90.000 
 
_shelx_F_squared_multiplier     1.000 
 
loop_ 
 _refln_index_h 
 _refln_index_k 
 _refln_index_l 
 _refln_F_squared_calc 
 _refln_F_squared_meas 
 _refln_F_squared_sigma 
 _refln_observed_status 
   2   0   0      518.71      565.82     12.23 o 
   4   0   0      508.67      608.94      9.91 o 
   6   0   0       52.17       42.43      4.89 o 
   8   0   0       45.18       43.81      4.21 o 
  10   0   0       67.42       57.85      5.44 o 
   2   1   0     5600.83     5747.96     59.65 o 
   4   1   0        0.75        0.43      0.47 o 
   6   1   0        9.25        5.96      0.94 o 
   8   1   0     1013.78     1036.16     14.54 o 
  10   1   0       57.66       60.93      4.10 o 
   0   2   0    69677.47    68958.20    982.35 o 
   2   2   0       38.45       34.23      0.98 o 
   4   2   0      159.62      148.86      2.65 o 
   6   2   0      636.01      606.43     10.84 o 
   8   2   0        9.56       15.20      1.84 o 
  10   2   0        0.38       -0.58      2.05 o 
   2   3   0       24.45       28.45      1.19 o 
   4   3   0      339.75      360.44      8.37 o 
   6   3   0       15.23       23.17      1.83 o 
   8   3   0     1048.69     1024.85     14.93 o 
  10   3   0       15.36       17.80      3.23 o 
   0   4   0     8612.17     8289.39    176.75 o 
   2   4   0       17.42       20.52      1.43 o 
   4   4   0      110.03      112.84      2.54 o 
   6   4   0      168.58      170.25      6.61 o 
   8   4   0        3.80        7.13      2.69 o 
   2   5   0       75.22       81.20      3.34 o 
   4   5   0        0.02        0.09      1.31 o 
   6   5   0       26.17       31.77      2.61 o 
   8   5   0      174.41      156.63     15.35 o 
   0   6   0     1782.00     1602.86     27.47 o 
   2   6   0        0.00        0.80      3.04 o 
   4   6   0        7.99        8.14      1.96 o 
   6   6   0        0.07        1.08      2.19 o 
   2   7   0       17.03       21.08      3.13 o 
   4   7   0        0.09       -0.25      2.72 o 
   6   7   0       37.57       42.63      7.57 o 
   0   8   0      176.06      134.30      9.19 o 
   2   8   0        3.37       -0.57      3.67 o 
   4   8   0        0.15       -1.49      3.30 o 
   1   0   1     1026.05     1030.36     15.02 o 
   2   0   1      289.56      291.55      5.45 o 
   3   0   1     2308.21     2367.24     28.14 o 
   4   0   1      708.05      712.93      9.33 o 
   5   0   1      254.25      230.80      5.33 o 
   6   0   1      627.56      637.56      7.83 o 
   7   0   1      540.27      550.67      7.22 o 
   8   0   1      509.56      526.70      8.46 o 
   9   0   1      105.66      110.59      8.99 o 
  10   0   1       84.09       82.49      4.87 o 
   0   1   1     1167.73     1188.72     35.35 o 
   1   1   1     1704.76     1772.92     29.87 o 
   2   1   1     4005.82     4098.29     36.59 o 
   3   1   1      117.17      103.97      1.47 o 
   4   1   1      268.70      258.41      2.86 o 
   5   1   1       36.83       35.85      1.77 o 
   6   1   1      547.54      539.21      4.82 o 
   7   1   1     1612.64     1591.10     14.79 o 
   8   1   1      481.32      466.16      6.02 o 
   9   1   1      154.17      160.94      3.05 o 
  10   1   1        3.28        3.13      1.86 o 
   1   2   1     3590.16     3773.19     50.47 o 
   2   2   1      124.79      139.65      1.53 o 
   3   2   1      162.67      162.63      1.82 o 
   4   2   1      332.36      349.07      8.48 o 
   5   2   1       79.66       84.52      1.62 o 
   6   2   1      382.41      386.13      4.50 o 
   7   2   1       20.25       26.97      1.41 o 
   8   2   1      324.91      335.94      6.12 o 
   9   2   1        6.81        5.20      1.33 o 
  10   2   1       50.37       54.21      2.34 o 
   0   3   1      218.93      221.77      2.58 o 
   1   3   1      411.75      400.64      3.36 o 
   2   3   1      761.03      776.85      8.18 o 
   3   3   1      346.30      350.15      3.37 o 
   4   3   1      109.83      112.28      1.69 o 
   5   3   1      763.92      743.75     10.07 o 
   6   3   1      253.06      254.45      3.43 o 
   7   3   1      587.21      586.43      8.05 o 
   8   3   1      198.31      201.07      3.44 o 
   9   3   1       10.59       13.33      1.66 o 
  10   3   1        0.57        0.20      2.02 o 
   1   4   1     1264.66     1306.54      9.75 o 
   2   4   1       33.20       39.82      1.10 o 
   3   4   1       93.94       91.57      1.50 o 
   4   4   1       58.02       59.76      1.35 o 
   5   4   1       48.90       55.00      1.56 o 
   6   4   1       95.82      106.84      2.47 o 
   7   4   1        0.15        2.23      1.45 o 
   8   4   1       82.93       91.04      3.11 o 
   9   4   1        4.29        1.17      1.88 o 
   0   5   1       23.44       26.15      1.35 o 
   1   5   1       17.50       18.70      0.87 o 
   2   5   1       57.52       56.71      1.45 o 
   3   5   1       39.68       40.87      1.48 o 
   4   5   1       16.63       14.23      1.25 o 
   5   5   1       13.99       13.15      1.37 o 
   6   5   1       50.84       54.12      2.05 o 
   7   5   1      305.78      310.77      5.82 o 
   8   5   1       38.33       50.68      3.18 o 
   1   6   1      113.95       94.76      3.20 o 
   2   6   1       12.77       14.64      2.65 o 
   3   6   1       28.96       35.05      2.71 o 
   4   6   1        8.16        6.80      1.49 o 
   5   6   1        4.07        6.96      1.49 o 
   6   6   1       10.45       14.94      1.83 o 
   7   6   1       20.58       26.49      2.27 o 
   0   7   1        1.38        4.19      2.89 o 
   1   7   1       10.90        8.53      2.46 o 
   2   7   1        1.70        1.53      1.49 o 
   3   7   1        0.34       -1.23      2.06 o 
   4   7   1        0.86       -1.92      1.92 o 
   5   7   1        0.07       -0.28      2.10 o 
   6   7   1        6.52        8.43      2.70 o 
   1   8   1       38.53       36.87      4.75 o 
   2   8   1        2.67       -2.64      2.64 o 
   3   8   1        0.77       -1.72      1.90 o 
   4   8   1        0.75        0.42      2.48 o 
   0   0   2     3566.08     3227.36     65.52 o 
   1   0   2     4271.83     4036.89     57.30 o 
   2   0   2     3558.63     3622.07     42.43 o 
   3   0   2     1337.14     1419.07     17.23 o 
   4   0   2     3672.62     3733.61     58.35 o 
   5   0   2        6.44        7.76      1.44 o 
   6   0   2     1795.73     1836.35     38.34 o 
   7   0   2      142.60      145.45      4.39 o 
   8   0   2      121.16      114.04      3.36 o 
   9   0   2        0.38       -1.84      1.84 o 
  10   0   2       11.53       20.00      2.97 o 
   1   1   2       88.28       85.00      1.22 o 
   2   1   2     1569.28     1604.50     16.80 o 
   3   1   2     1782.17     1886.47     22.40 o 
   4   1   2       38.70       36.77      0.94 o 
   5   1   2      147.26      166.61      2.27 o 
   6   1   2      988.19     1001.04      8.74 o 
   7   1   2        3.35        1.34      1.01 o 
   8   1   2      347.28      345.51      5.04 o 
   9   1   2        0.02       -1.10      1.10 o 
  10   1   2      165.28      174.17      4.26 o 
   0   2   2      295.34      257.26      3.60 o 
   1   2   2     2408.30     2462.82     18.45 o 
   2   2   2     3670.79     3787.47     34.43 o 
   3   2   2      665.13      650.28      5.41 o 
   4   2   2      240.27      227.96      2.67 o 
   5   2   2       22.03       25.68      1.09 o 
   6   2   2      192.34      200.16      2.91 o 
   7   2   2       95.41      103.35      2.19 o 
   8   2   2      110.71      112.30      2.52 o 
   9   2   2        0.09       -1.16      1.16 o 
  10   2   2        5.74        4.14      1.76 o 
   1   3   2        0.48       -0.32      0.32 o 
   2   3   2      498.86      524.70      4.26 o 
   3   3   2      307.60      310.20      2.84 o 
   4   3   2      382.59      363.72      3.63 o 
   5   3   2       62.79       57.15      1.37 o 
   6   3   2      117.43      118.08      2.10 o 
   7   3   2        0.04       -0.94      0.94 o 
   8   3   2        0.14       -0.85      1.23 o 
   9   3   2        0.62       -1.35      1.35 o 
  10   3   2       72.77       76.26      3.25 o 
   0   4   2       67.64       51.65      2.18 o 
   1   4   2      524.16      527.30      4.14 o 
   2   4   2      667.79      684.95      5.94 o 
   3   4   2       98.05       84.91      1.43 o 
   4   4   2        0.28       -0.31      0.71 o 
   5   4   2       18.47       19.09      1.17 o 
   6   4   2       36.84       45.34      1.66 o 
   7   4   2       20.59       25.51      2.29 o 
   8   4   2       67.00       68.19      2.80 o 
   9   4   2        0.08       -1.77      1.77 o 
   1   5   2        0.12        0.18      0.73 o 
   2   5   2        1.94        4.34      0.93 o 
   3   5   2       35.90       37.31      1.35 o 
   4   5   2        2.04        2.77      1.04 o 
   5   5   2       21.48       18.80      1.81 o 
   6   5   2       69.90       65.99      2.19 o 
   7   5   2        0.05        2.71      1.58 o 
   8   5   2        1.30        1.52      1.88 o 
   0   6   2      140.82      145.70      8.04 o 
   1   6   2       66.65       65.39      2.18 o 
   2   6   2       43.42       41.60      3.39 o 
   3   6   2        3.97        4.72      1.42 o 
   4   6   2       24.01       21.25      2.37 o 
   5   6   2        1.64       -0.75      1.44 o 
   6   6   2       37.13       47.29      2.37 o 
   7   6   2        1.26        1.34      1.80 o 
   1   7   2        0.17       -1.58      2.20 o 
   2   7   2        2.85        2.71      1.56 o 
   3   7   2        5.33        3.66      2.06 o 
   4   7   2        3.04        3.49      2.23 o 
   5   7   2        4.61        5.05      2.39 o 
   6   7   2       33.18       34.19      3.25 o 
   0   8   2       23.49       26.05      5.10 o 
   1   8   2       10.32       11.46      2.95 o 
   2   8   2       11.56        7.49      2.79 o 
   3   8   2        0.03       -0.33      2.21 o 
   4   8   2        0.24        1.27      2.54 o 
   1   0   3     2881.68     2774.84     28.41 o 
   2   0   3      540.51      539.89      9.00 o 
   3   0   3     2933.80     2945.18     34.85 o 
   4   0   3      108.07      131.44      2.60 o 
   5   0   3      126.44      139.44      2.88 o 
   6   0   3      684.10      675.75      9.56 o 
   7   0   3      122.91      122.97      3.23 o 
   8   0   3       21.34       19.61      1.91 o 
   9   0   3       57.67       54.44      3.47 o 
  10   0   3      167.57      176.01      6.11 o 
   0   1   3     5927.83     6062.12     80.96 o 
   1   1   3     2437.73     2384.98     18.78 o 
   2   1   3     2007.31     2002.53     16.83 o 
   3   1   3     3092.48     3280.60     25.79 o 
   4   1   3     1636.46     1628.95     17.33 o 
   5   1   3      518.45      482.80      4.96 o 
   6   1   3       73.13       77.61      2.33 o 
   7   1   3        4.63        2.30      1.57 o 
   8   1   3       14.95       15.12      2.38 o 
   9   1   3       61.50       65.93      3.57 o 
  10   1   3       22.40       30.26      2.48 o 
   1   2   3        3.43        2.46      0.52 o 
   2   2   3      354.07      311.85      3.23 o 
   3   2   3        5.39        3.65      0.41 o 
   4   2   3       16.35       22.50      0.92 o 
   5   2   3      132.44      131.03      2.28 o 
   6   2   3      340.68      335.16      4.45 o 
   7   2   3       27.03       29.34      1.43 o 
   8   2   3        4.66        0.67      1.06 o 
   9   2   3        0.02       -1.10      1.10 o 
  10   2   3       97.04      109.40      4.82 o 
   0   3   3     1820.90     1945.46     19.14 o 
   1   3   3      116.42      119.15      1.65 o 
   2   3   3      686.85      687.51      5.73 o 
   3   3   3      357.53      368.14      3.57 o 
   4   3   3      339.01      358.72      3.98 o 
   5   3   3      149.30      157.49      2.21 o 
   6   3   3        1.21        2.69      1.10 o 
   7   3   3        5.39        1.21      1.87 o 
   8   3   3       11.67        9.01      1.44 o 
   9   3   3        0.27        0.23      1.48 o 
  10   3   3       13.14       18.08      2.95 o 
   1   4   3       42.51       40.42      1.30 o 
   2   4   3       50.28       39.91      1.13 o 
   3   4   3        4.77        5.52      0.74 o 
   4   4   3        0.12        6.09      1.05 o 
   5   4   3        8.28        9.36      1.01 o 
   6   4   3       40.49       43.29      1.86 o 
   7   4   3       39.12       37.99      1.79 o 
   8   4   3        0.02       -1.36      1.36 o 
   9   4   3        0.33       -1.75      1.75 o 
   0   5   3      195.95      195.65      3.23 o 
   1   5   3       58.25       58.94      1.49 o 
   2   5   3      105.04       98.21      1.88 o 
   3   5   3       67.35       64.43      1.61 o 
   4   5   3       31.62       38.88      1.49 o 
   5   5   3        1.06       -0.59      1.07 o 
   6   5   3        0.82        0.71      1.26 o 
   7   5   3        7.11        6.76      1.64 o 
   8   5   3        5.17        0.18      1.88 o 
   1   6   3        2.33        2.61      1.11 o 
   2   6   3        1.09        3.59      1.25 o 
   3   6   3       80.66       77.90      2.73 o 
   4   6   3        1.49        4.04      1.48 o 
   5   6   3        1.54       -0.19      1.52 o 
   6   6   3        1.61        0.31      1.85 o 
   7   6   3        0.42       -2.19      2.19 o 
   0   7   3       13.02        9.01      3.20 o 
   1   7   3       21.19       22.75      2.84 o 
   2   7   3       11.45       10.96      1.84 o 
   3   7   3       15.46       17.20      2.23 o 
   4   7   3        3.18        5.48      2.25 o 
   5   7   3        0.65       -1.33      2.25 o 
   6   7   3        0.76        0.38      2.26 o 
   1   8   3        1.68        2.19      2.75 o 
   2   8   3        2.33        0.59      3.11 o 
   3   8   3        7.06        5.96      2.71 o 
   4   8   3        0.33        0.50      2.55 o 
   0   0   4      723.92      801.32     14.73 o 
   1   0   4      230.27      268.93      3.77 o 
   2   0   4     1934.35     1896.89     19.74 o 
   3   0   4      196.08      177.38      2.99 o 
   4   0   4      622.66      739.95      9.78 o 
   5   0   4      320.03      296.91      4.90 o 
   6   0   4      175.33      175.13      3.61 o 
   7   0   4       12.34       10.24      1.45 o 
   8   0   4       49.92       48.04      3.04 o 
   9   0   4        3.08        3.17      2.18 o 
  10   0   4      126.75      135.54      5.50 o 
   1   1   4     2694.42     2655.45     19.57 o 
   2   1   4      396.95      384.80      5.67 o 
   3   1   4       51.67       56.28      1.05 o 
   4   1   4     4415.81     4783.65     39.82 o 
   5   1   4       75.30       61.04      1.34 o 
   6   1   4        4.56        4.58      1.10 o 
   7   1   4       28.13       29.34      1.53 o 
   8   1   4        5.61        4.25      1.08 o 
   9   1   4        2.62        0.84      1.22 o 
  10   1   4       26.91       38.15      2.63 o 
   0   2   4     1349.87     1287.26     12.82 o 
   1   2   4      298.87      315.86      3.10 o 
   2   2   4      160.74      145.11      1.61 o 
   3   2   4       73.13       67.73      1.10 o 
   4   2   4     1961.84     2069.88     22.04 o 
   5   2   4       63.80       59.48      1.55 o 
   6   2   4       33.54       30.92      1.42 o 
   7   2   4       22.26       20.32      1.27 o 
   8   2   4       13.38       11.53      1.25 o 
   9   2   4        2.28        1.18      1.31 o 
  10   2   4       23.65       34.10      2.64 o 
   1   3   4      774.52      757.42      8.20 o 
   2   3   4      754.74      772.37      6.96 o 
   3   3   4        6.85        4.72      0.52 o 
   4   3   4      533.14      571.18      6.34 o 
   5   3   4       22.17       24.96      1.15 o 
   6   3   4       66.70       65.88      1.83 o 
   7   3   4        0.15       -0.93      1.17 o 
   8   3   4       34.44       35.13      2.28 o 
   9   3   4        0.19       -0.72      1.47 o 
   0   4   4      431.98      405.58      5.87 o 
   1   4   4      108.94      112.57      1.82 o 
   2   4   4        7.03        4.07      0.67 o 
   3   4   4        2.66        4.62      0.74 o 
   4   4   4      674.90      659.56     10.46 o 
   5   4   4        1.62        0.72      0.83 o 
   6   4   4        4.54        4.39      1.07 o 
   7   4   4       14.07       12.24      1.46 o 
   8   4   4        0.93        0.08      1.42 o 
   9   4   4        1.19       -1.80      1.80 o 
   1   5   4       54.84       46.46      1.32 o 
   2   5   4        3.40        4.39      0.97 o 
   3   5   4        0.03        0.78      0.92 o 
   4   5   4      278.57      277.81      3.67 o 
   5   5   4        0.02       -0.98      0.98 o 
   6   5   4        2.48        1.90      1.25 o 
   7   5   4        3.50       -1.00      1.48 o 
   8   5   4        1.59        2.83      1.95 o 
   0   6   4        5.40        5.38      1.48 o 
   1   6   4        4.26        4.12      1.14 o 
   2   6   4        1.19        1.53      1.28 o 
   3   6   4        0.04       -0.77      1.38 o 
   4   6   4       19.64       23.48      2.41 o 
   5   6   4        1.36        0.21      1.59 o 
   6   6   4       12.96       14.79      2.20 o 
   7   6   4        3.31        1.00      2.13 o 
   1   7   4        0.21       -1.71      1.71 o 
   2   7   4        0.10        2.52      1.57 o 
   3   7   4        1.83        1.80      1.97 o 
   4   7   4       40.71       44.61      4.20 o 
   5   7   4        0.85       -1.88      1.88 o 
   6   7   4        1.58        0.27      2.23 o 
   0   8   4        0.05        3.53      4.21 o 
   1   8   4        0.69       -0.54      2.67 o 
   2   8   4        2.02        2.47      2.61 o 
   3   8   4        0.14        0.33      2.37 o 
   1   0   5      182.51      200.17      2.70 o 
   2   0   5      129.79      163.38      2.38 o 
   3   0   5     6702.15     6800.58     79.36 o 
   4   0   5      229.89      227.20      5.06 o 
   5   0   5        1.55        0.55      0.74 o 
   6   0   5       40.82       33.38      1.71 o 
   7   0   5       13.65       10.67      1.43 o 
   8   0   5       48.17       43.24      2.88 o 
   9   0   5       97.94       88.55      3.94 o 
  10   0   5       32.75       35.85      3.55 o 
   0   1   5      145.18      126.74      1.74 o 
   1   1   5     2746.44     2741.71     19.10 o 
   2   1   5      624.07      644.02      5.22 o 
   3   1   5       58.73       88.63      1.39 o 
   4   1   5      304.54      318.78      3.50 o 
   5   1   5       15.18       14.50      0.82 o 
   6   1   5      111.71      107.46      2.20 o 
   7   1   5      139.52      135.93      2.68 o 
   8   1   5       13.44       16.29      1.46 o 
   9   1   5       19.46       23.87      1.98 o 
  10   1   5        0.69        1.33      1.89 o 
   1   2   5      264.54      251.66      2.67 o 
   2   2   5        0.00        0.72      0.32 o 
   3   2   5      559.69      588.21      4.78 o 
   4   2   5       37.81       41.46      1.41 o 
   5   2   5        4.83        7.45      0.82 o 
   6   2   5       13.14       11.92      1.25 o 
   7   2   5       71.94       76.80      2.08 o 
   8   2   5       48.00       47.50      1.73 o 
   9   2   5      144.23      140.40      3.27 o 
  10   2   5       23.03       27.33      2.47 o 
   0   3   5      297.16      305.52      3.76 o 
   1   3   5       22.20       27.30      0.92 o 
   2   3   5       64.05       58.71      1.17 o 
   3   3   5        1.38        0.38      0.44 o 
   4   3   5      206.17      199.83      3.73 o 
   5   3   5      313.88      314.48      6.89 o 
   6   3   5       89.44       88.23      3.20 o 
   7   3   5      103.19      102.60      2.87 o 
   8   3   5        6.10        3.86      1.35 o 
   9   3   5        3.59        3.76      1.57 o 
   1   4   5       68.83       65.68      1.39 o 
   2   4   5       21.00       18.63      1.42 o 
   3   4   5       59.48       60.93      1.45 o 
   4   4   5        0.01        2.10      1.10 o 
   5   4   5        0.02       -0.88      0.88 o 
   6   4   5        0.01        0.31      0.99 o 
   7   4   5       38.41       43.29      1.98 o 
   8   4   5       15.87       15.72      2.18 o 
   9   4   5       24.76       27.24      2.20 o 
   0   5   5       47.00       45.14      1.61 o 
   1   5   5       34.28       36.98      1.34 o 
   2   5   5        2.50        0.40      0.82 o 
   3   5   5       22.27       26.26      1.45 o 
   4   5   5       30.57       30.12      1.79 o 
   5   5   5        2.57        1.99      1.05 o 
   6   5   5        8.51        7.49      1.31 o 
   7   5   5        1.77        0.54      1.54 o 
   8   5   5        0.80       -1.84      1.84 o 
   1   6   5        9.80        8.59      1.13 o 
   2   6   5        0.02       -0.43      1.24 o 
   3   6   5       94.10       89.81      3.59 o 
   4   6   5        0.37        0.79      1.50 o 
   5   6   5        1.64       -1.52      1.52 o 
   6   6   5        0.04       -1.75      1.75 o 
   7   6   5        1.09       -2.02      2.02 o 
   0   7   5        3.59        3.26      3.01 o 
   1   7   5        3.97        5.32      1.85 o 
   2   7   5        0.01       -1.22      1.46 o 
   3   7   5       22.56       23.19      2.42 o 
   4   7   5        0.36        2.46      1.86 o 
   5   7   5        0.05       -1.93      1.93 o 
   6   7   5        0.04       -0.27      4.34 o 
   1   8   5        0.51       -0.54      2.60 o 
   2   8   5        0.31       -1.05      2.64 o 
   3   8   5        5.98        2.31      2.49 o 
   0   0   6     1318.38     1322.13     19.97 o 
   1   0   6     1574.74     1619.33     19.66 o 
   2   0   6      296.85      293.91      3.85 o 
   3   0   6      470.21      448.06      5.51 o 
   4   0   6     1192.39     1107.53     14.20 o 
   5   0   6        3.10        0.73      0.80 o 
   6   0   6      390.44      403.75      7.65 o 
   7   0   6      156.49      137.55      3.50 o 
   8   0   6       19.69       14.31      2.23 o 
   9   0   6       18.74       16.10      2.63 o 
  10   0   6       18.85       19.55      3.21 o 
   1   1   6       12.16       15.09      0.57 o 
   2   1   6       15.17       16.00      0.59 o 
   3   1   6        4.50        8.19      0.53 o 
   4   1   6      461.55      512.55      6.37 o 
   5   1   6       33.11       26.66      1.05 o 
   6   1   6      157.16      165.09      3.56 o 
   7   1   6      284.60      280.09      4.16 o 
   8   1   6        3.97        5.94      1.27 o 
   9   1   6       61.79       57.85      2.51 o 
  10   1   6       27.09       36.74      2.68 o 
   0   2   6      388.82      386.64      3.99 o 
   1   2   6      336.54      321.45      3.18 o 
   2   2   6        1.29        2.07      0.41 o 
   3   2   6      263.05      254.23      2.47 o 
   4   2   6       12.77        9.25      0.72 o 
   5   2   6       35.36       26.70      1.24 o 
   6   2   6        1.51        1.59      0.85 o 
   7   2   6      130.63      124.08      3.31 o 
   8   2   6        4.94        2.88      1.43 o 
   9   2   6        7.34        5.90      1.52 o 
  10   2   6        0.00       -0.26      1.84 o 
   1   3   6       15.34       21.45      1.11 o 
   2   3   6      940.09      953.39      9.10 o 
   3   3   6       96.96       99.94      2.48 o 
   4   3   6        0.30        1.64      0.69 o 
   5   3   6        1.93        2.57      1.23 o 
   6   3   6        4.14        5.80      2.61 o 
   7   3   6      159.51      160.72      6.18 o 
   8   3   6       25.97       23.16      1.81 o 
   9   3   6       31.98       38.30      2.27 o 
   0   4   6      204.19      201.14      3.71 o 
   1   4   6        1.68        1.41      0.76 o 
   2   4   6        0.58        0.25      0.64 o 
   3   4   6       56.81       56.26      1.61 o 
   4   4   6       24.62       23.74      2.19 o 
   5   4   6       25.84       26.58      1.52 o 
   6   4   6        0.08       -1.15      1.15 o 
   7   4   6       32.82       42.96      1.97 o 
   8   4   6        0.24       -0.22      1.38 o 
   9   4   6        0.09        0.10      1.73 o 
   1   5   6        1.75        1.82      0.86 o 
   2   5   6        8.58        9.97      1.57 o 
   3   5   6       15.84       13.89      1.44 o 
   4   5   6       46.90       44.70      1.70 o 
   5   5   6        0.13        0.84      1.21 o 
   6   5   6        1.63       -1.13      1.20 o 
   7   5   6       25.24       28.71      2.19 o 
   8   5   6        1.19       -1.00      1.90 o 
   0   6   6        2.48        1.91      1.44 o 
   1   6   6        0.08       -0.96      0.96 o 
   2   6   6        2.47        4.32      1.20 o 
   3   6   6        2.31        1.71      1.21 o 
   4   6   6        0.40       -1.43      1.43 o 
   5   6   6        0.01       -1.53      1.53 o 
   6   6   6        5.58        4.38      2.01 o 
   7   6   6        1.45        1.75      2.42 o 
   1   7   6        0.35        1.11      1.87 o 
   2   7   6        0.24       -1.62      1.62 o 
   3   7   6        0.23       -0.11      1.67 o 
   4   7   6       10.90       11.85      2.12 o 
   5   7   6        0.14       -2.09      2.09 o 
   0   8   6        2.11        4.39      4.41 o 
   1   8   6        0.42        0.16      2.67 o 
   2   8   6        0.04       -2.72      2.72 o 
   3   8   6        0.00       -1.55      2.49 o 
   1   0   7      547.62      621.23      7.23 o 
   2   0   7      114.83      114.70      2.07 o 
   3   0   7     1099.83     1156.92     12.78 o 
   4   0   7      131.93      155.04      3.61 o 
   5   0   7      324.61      282.35      4.89 o 
   6   0   7       11.04        6.19      1.17 o 
   7   0   7      760.32      719.24     17.51 o 
   8   0   7        0.03       -1.54      1.54 o 
   9   0   7      112.09      112.24      8.74 o 
  10   0   7        0.12       -1.37      2.93 o 
   0   1   7        2.97        2.59      0.49 o 
   1   1   7      969.67     1004.95      7.46 o 
   2   1   7       31.03       32.59      0.74 o 
   3   1   7       70.59       59.64      1.10 o 
   4   1   7        7.13        6.84      0.61 o 
   5   1   7      923.46      848.94     10.65 o 
   6   1   7        2.86        2.16      0.93 o 
   7   1   7        0.05        2.18      1.05 o 
   8   1   7        9.93        5.14      1.29 o 
   9   1   7       41.30       43.15      2.47 o 
  10   1   7        0.35       -1.34      2.09 o 
   1   2   7        7.38        8.07      0.52 o 
   2   2   7        0.27       -0.24      0.35 o 
   3   2   7       11.56        8.49      0.64 o 
   4   2   7      184.66      180.15      2.61 o 
   5   2   7      225.56      211.97      3.87 o 
   6   2   7       14.50       11.75      1.11 o 
   7   2   7      133.89      131.73      4.48 o 
   8   2   7        6.44        3.97      1.68 o 
   9   2   7       18.42       18.89      2.04 o 
   0   3   7      129.99      139.07      2.23 o 
   1   3   7     1459.35     1465.00     17.62 o 
   2   3   7       32.20       26.00      1.01 o 
   3   3   7        1.85       -0.04      0.64 o 
   4   3   7       19.33       19.14      1.09 o 
   5   3   7        2.45        2.96      0.84 o 
   6   3   7       33.29       32.95      1.85 o 
   7   3   7       15.08       16.47      1.69 o 
   8   3   7        7.90        6.60      1.60 o 
   9   3   7       57.39       65.28      2.57 o 
   1   4   7        1.22        6.44      0.94 o 
   2   4   7       22.69       21.64      1.71 o 
   3   4   7       13.10       15.01      1.05 o 
   4   4   7       69.33       64.59      1.86 o 
   5   4   7       18.73       26.17      2.91 o 
   6   4   7       14.18       13.29      2.04 o 
   7   4   7        7.50        7.10      1.59 o 
   8   4   7       12.15       13.28      1.74 o 
   9   4   7        4.15       -1.19      4.34 o 
   0   5   7       12.65       13.57      1.58 o 
   1   5   7       27.39       30.07      1.37 o 
   2   5   7        0.05       -0.47      0.95 o 
   3   5   7        1.60       -0.01      1.19 o 
   4   5   7        8.35        6.72      1.46 o 
   5   5   7       17.84       23.41      2.14 o 
   6   5   7        6.11        2.65      1.50 o 
   7   5   7        1.66       -0.36      1.51 o 
   8   5   7        1.86       -1.04      2.02 o 
   1   6   7       30.44       31.58      1.44 o 
   2   6   7        0.17       -0.24      1.08 o 
   3   6   7       19.16       24.98      1.94 o 
   4   6   7        3.19        1.16      1.38 o 
   5   6   7        1.13        0.25      1.70 o 
   6   6   7        2.03        1.58      1.98 o 
   7   6   7        6.40        2.76      2.37 o 
   0   7   7        0.23       -3.14      3.14 o 
   1   7   7        0.04       -1.82      1.82 o 
   2   7   7        1.12       -0.57      1.56 o 
   3   7   7        2.88        0.99      2.03 o 
   4   7   7        0.10       -1.71      1.83 o 
   5   7   7        2.06       -0.96      2.13 o 
   1   8   7        4.67        6.64      2.95 o 
   2   8   7        0.24        1.31      2.32 o 
   0   0   8     1023.63     1220.47     18.92 o 
   1   0   8     1731.56     1804.31     22.11 o 
   2   0   8      523.34      514.86      6.34 o 
   3   0   8      940.17      853.70      9.85 o 
   4   0   8      679.46      683.04     18.13 o 
   5   0   8       35.60       29.73      1.64 o 
   6   0   8      121.92      112.15      3.02 o 
   7   0   8      217.57      204.03      5.55 o 
   8   0   8       31.56       31.35      2.78 o 
   9   0   8        8.52        7.14      2.42 o 
  10   0   8       10.37        8.41      4.53 o 
   1   1   8      169.29      186.92      1.95 o 
   2   1   8        6.54        5.56      0.47 o 
   3   1   8       46.81       47.11      1.06 o 
   4   1   8        8.66        8.52      0.69 o 
   5   1   8      216.84      206.51      3.22 o 
   6   1   8        0.15        0.27      0.83 o 
   7   1   8      183.06      161.28      3.10 o 
   8   1   8       78.14       64.32      2.35 o 
   9   1   8      146.33      120.90      5.20 o 
  10   1   8        3.20        4.38      2.94 o 
   0   2   8     3276.30     3481.20     34.37 o 
   1   2   8     1452.04     1447.73     10.11 o 
   2   2   8       43.75       41.17      0.90 o 
   3   2   8      421.11      390.88      3.89 o 
   4   2   8       15.32       21.87      0.97 o 
   5   2   8        0.05        0.08      0.70 o 
   6   2   8        2.65        1.67      1.09 o 
   7   2   8       84.79       77.69      2.53 o 
   8   2   8       10.41        9.41      1.70 o 
   9   2   8        7.79        9.46      1.91 o 
   1   3   8        0.02        5.80      0.94 o 
   2   3   8      401.93      406.65      4.74 o 
   3   3   8      160.24      156.56      2.34 o 
   4   3   8       59.81       61.27      1.67 o 
   5   3   8       89.59       92.59      2.11 o 
   6   3   8       53.81       43.59      1.92 o 
   7   3   8       23.79       25.48      2.04 o 
   8   3   8        3.68        2.71      1.60 o 
   9   3   8       30.25       26.36      2.96 o 
   0   4   8      995.77     1016.88     16.43 o 
   1   4   8      402.72      392.18      4.53 o 
   2   4   8        7.38        7.44      1.03 o 
   3   4   8       32.21       36.09      1.35 o 
   4   4   8        1.33       -0.41      0.98 o 
   5   4   8        7.72        4.63      1.29 o 
   6   4   8        0.16       -1.30      1.30 o 
   7   4   8       12.93       14.94      1.95 o 
   8   4   8        0.00       -1.55      1.55 o 
   1   5   8        1.14        1.32      0.88 o 
   2   5   8        1.13        2.41      1.06 o 
   3   5   8       23.97       24.79      1.75 o 
   4   5   8        1.38        0.72      1.31 o 
   5   5   8        6.39        9.72      1.93 o 
   6   5   8       11.47       12.45      2.06 o 
   7   5   8        1.03        2.33      1.78 o 
   0   6   8       62.07       56.82      2.64 o 
   1   6   8       15.56       15.22      1.37 o 
   2   6   8        4.70        5.99      1.41 o 
   3   6   8        0.20       -0.09      1.24 o 
   4   6   8        8.61        9.40      1.75 o 
   5   6   8        0.37       -1.29      1.64 o 
   6   6   8        5.31        6.57      2.13 o 
   1   7   8        0.08       -1.85      1.85 o 
   2   7   8        0.46       -1.29      1.95 o 
   3   7   8        0.71       -0.13      1.80 o 
   4   7   8        0.18       -1.97      1.99 o 
   5   7   8        0.54        0.28      2.35 o 
   0   8   8       23.37       24.96      7.45 o 
   1   8   8        0.27       -0.92      4.07 o 
   2   8   8        0.04       -4.02      4.02 o 
   1   0   9     2214.87     2405.40     25.42 o 
   2   0   9        1.47        0.97      0.65 o 
   3   0   9      852.67      799.63     24.49 o 
   4   0   9      204.70      219.54      4.67 o 
   5   0   9       51.13       52.31      2.62 o 
   6   0   9        0.23       -1.10      1.10 o 
   7   0   9      172.23      143.02     10.80 o 
   8   0   9        6.32        8.35      2.20 o 
   9   0   9       86.01       78.35      4.12 o 
   0   1   9      407.68      385.60      5.05 o 
   1   1   9     1859.57     1884.28     13.61 o 
   2   1   9      546.34      538.75      4.50 o 
   3   1   9       55.83       46.27      1.09 o 
   4   1   9       95.40       92.67      1.89 o 
   5   1   9       41.06       39.85      1.37 o 
   6   1   9       17.20       15.61      1.23 o 
   7   1   9      618.17      513.74     10.15 o 
   8   1   9        1.94        1.55      1.30 o 
   9   1   9        3.22        2.54      2.06 o 
   1   2   9      459.03      512.06      4.09 o 
   2   2   9       83.13       86.62      1.40 o 
   3   2   9        2.46        3.66      0.58 o 
   4   2   9      257.13      254.47      3.11 o 
   5   2   9       18.65       19.63      1.31 o 
   6   2   9        0.87       -1.12      1.12 o 
   7   2   9      297.10      268.51      9.53 o 
   8   2   9        0.18        1.34      1.50 o 
   9   2   9      100.20      103.24      5.33 o 
   0   3   9        0.73       -0.62      0.92 o 
   1   3   9       43.06       37.66      1.00 o 
   2   3   9      255.04      268.12      3.99 o 
   3   3   9       81.65       77.20      1.69 o 
   4   3   9        2.46        4.78      0.97 o 
   5   3   9      200.45      202.85      4.06 o 
   6   3   9        1.01        0.22      1.28 o 
   7   3   9      356.40      344.59     13.91 o 
   8   3   9        1.26        1.15      1.85 o 
   9   3   9        6.39        6.19      3.68 o 
   1   4   9      116.98      113.89      2.07 o 
   2   4   9       86.50       92.33      2.45 o 
   3   4   9        1.96        3.99      1.06 o 
   4   4   9      108.16      109.92      2.46 o 
   5   4   9       12.35       12.56      1.49 o 
   6   4   9        1.72        0.74      1.41 o 
   7   4   9       93.38       91.55      4.57 o 
   8   4   9        3.64        4.79      1.99 o 
   0   5   9        1.61        1.67      1.39 o 
   1   5   9       43.38       44.21      1.55 o 
   2   5   9       21.99       25.48      1.61 o 
   3   5   9        3.88        2.76      1.34 o 
   4   5   9        0.83        1.49      1.46 o 
   5   5   9        0.54       -0.44      1.56 o 
   6   5   9        0.42       -1.68      1.78 o 
   7   5   9       63.00       67.82      2.92 o 
   1   6   9       74.27       66.21      2.27 o 
   2   6   9        3.40       -0.18      1.50 o 
   3   6   9        6.30        7.78      1.86 o 
   4   6   9       10.93        9.23      2.02 o 
   5   6   9        0.87        1.08      1.66 o 
   6   6   9        0.01       -2.02      2.02 o 
   0   7   9        0.26       -2.67      2.67 o 
   1   7   9        2.33       -0.84      2.00 o 
   2   7   9        0.19        0.90      2.08 o 
   3   7   9        0.10        0.39      1.93 o 
   4   7   9        2.30        1.07      2.09 o 
   0   0  10       35.33       48.11      2.18 o 
   1   0  10     2170.24     2212.21     23.64 o 
   2   0  10      367.15      366.11      5.08 o 
   3   0  10      317.96      294.44      4.40 o 
   4   0  10       92.85       84.73      2.19 o 
   5   0  10      321.75      300.46      5.42 o 
   6   0  10        9.05        5.89      1.41 o 
   7   0  10       12.90       12.17      2.07 o 
   8   0  10        1.34        0.18      1.91 o 
   9   0  10       36.57       38.26      3.64 o 
   1   1  10      137.55      129.97      1.68 o 
   2   1  10      167.20      171.83      2.01 o 
   3   1  10        0.02        0.76      0.56 o 
   4   1  10      146.43      132.54      2.07 o 
   5   1  10       55.72       51.60      1.55 o 
   6   1  10       91.64       79.47      2.11 o 
   7   1  10      102.89      102.15      2.57 o 
   8   1  10       28.60       15.31      2.00 o 
   9   1  10      112.94       93.95      6.36 o 
   0   2  10      788.45      844.45      8.99 o 
   1   2  10      775.02      801.94      6.37 o 
   2   2  10       80.75       77.59      1.40 o 
   3   2  10      223.67      213.29      2.95 o 
   4   2  10      329.08      325.36      4.18 o 
   5   2  10      307.19      302.30      4.57 o 
   6   2  10       99.59       97.27      3.05 o 
   7   2  10       21.61       24.81      3.28 o 
   8   2  10        0.11       -1.58      1.58 o 
   9   2  10       14.54       16.79      2.41 o 
   1   3  10        0.71        4.26      0.84 o 
   2   3  10       55.92       60.81      1.44 o 
   3   3  10       67.99       72.58      1.87 o 
   4   3  10        0.06        0.50      0.96 o 
   5   3  10        5.63       10.45      1.23 o 
   6   3  10      140.70      132.85      4.65 o 
   7   3  10       77.02       78.23      3.03 o 
   8   3  10        0.31        1.05      1.71 o 
   0   4  10      302.21      304.61      6.02 o 
   1   4  10       92.34       94.47      2.25 o 
   2   4  10       44.01       44.09      1.85 o 
   3   4  10       80.96       80.15      2.37 o 
   4   4  10       97.55       98.58      2.68 o 
   5   4  10       95.69       99.20      3.68 o 
   6   4  10       25.70       25.72      2.01 o 
   7   4  10        7.12        9.30      1.91 o 
   8   4  10        0.15       -1.82      1.82 o 
   1   5  10        0.04        2.77      1.18 o 
   2   5  10        4.14        4.48      1.35 o 
   3   5  10       15.88       15.16      2.65 o 
   4   5  10        5.05        7.26      1.72 o 
   5   5  10        0.19        1.24      1.81 o 
   6   5  10       31.06       28.30      2.66 o 
   7   5  10       13.77       15.33      2.77 o 
   0   6  10       16.59       18.98      2.51 o 
   1   6  10       28.26       30.24      3.61 o 
   2   6  10       23.79       24.17      2.55 o 
   3   6  10        9.90        8.62      1.96 o 
   4   6  10        0.03        0.07      1.86 o 
   5   6  10        0.98       -0.45      2.01 o 
   6   6  10        0.19       -0.27      1.89 o 
   1   7  10        0.50        2.58      1.85 o 
   2   7  10        2.09       -0.30      1.98 o 
   3   7  10        1.08        1.84      2.00 o 
   4   7  10        0.15       -1.68      2.09 o 
   1   0  11      180.98      181.74      3.21 o 
   2   0  11       84.12       76.00      2.03 o 
   3   0  11      190.85      177.18      3.29 o 
   4   0  11        7.61        5.27      1.06 o 
   5   0  11       63.35       62.89      2.49 o 
   6   0  11       64.38       64.24      5.51 o 
   7   0  11      109.10      106.57      5.44 o 
   8   0  11        0.13       -0.61      2.00 o 
   9   0  11      111.20      108.68     10.45 o 
   0   1  11      292.80      309.84      3.65 o 
   1   1  11      344.30      337.53      3.23 o 
   2   1  11      393.84      383.65      3.60 o 
   3   1  11      672.23      634.23      5.67 o 
   4   1  11      221.89      214.96      2.86 o 
   5   1  11      432.94      422.93      4.61 o 
   6   1  11        0.60       -1.03      1.03 o 
   7   1  11       25.94       32.56      2.10 o 
   8   1  11        6.73        1.76      1.83 o 
   9   1  11       13.06       13.80      2.41 o 
   1   2  11        0.43        2.45      0.56 o 
   2   2  11        0.54        0.65      0.61 o 
   3   2  11      621.78      614.02      6.89 o 
   4   2  11       43.92       48.56      1.77 o 
   5   2  11       40.27       48.51      1.89 o 
   6   2  11       50.84       49.42      2.63 o 
   7   2  11       10.18        9.35      1.63 o 
   8   2  11        2.01        1.00      1.69 o 
   9   2  11       39.14       46.65      4.68 o 
   0   3  11        0.62        0.06      1.19 o 
   1   3  11      506.85      520.32      5.49 o 
   2   3  11      104.99      106.21      2.05 o 
   3   3  11       94.26       99.52      2.21 o 
   4   3  11      170.48      177.01      4.28 o 
   5   3  11       45.16       49.91      1.87 o 
   6   3  11        4.52        3.76      1.49 o 
   7   3  11        0.93       -1.62      1.62 o 
   8   3  11        5.01        2.44      1.93 o 
   1   4  11        0.09        2.11      1.03 o 
   2   4  11       35.45       36.89      1.99 o 
   3   4  11      206.57      198.34      4.38 o 
   4   4  11       33.63       49.01      2.37 o 
   5   4  11        0.96        3.43      1.66 o 
   6   4  11       23.29       18.45      2.36 o 
   7   4  11        0.64        1.73      1.73 o 
   8   4  11        2.18        0.62      2.43 o 
   0   5  11        0.05        0.40      1.66 o 
   1   5  11       29.52       27.29      1.98 o 
   2   5  11       35.48       38.01      2.15 o 
   3   5  11        5.28        9.33      1.92 o 
   4   5  11       29.45       30.78      2.52 o 
   5   5  11       53.15       61.25      3.05 o 
   6   5  11        0.32       -1.99      1.99 o 
   7   5  11        0.22       -1.20      2.80 o 
   1   6  11        9.89        8.97      1.67 o 
   2   6  11        3.12        1.03      1.64 o 
   3   6  11       16.39       20.23      2.78 o 
   4   6  11        2.89        3.88      2.17 o 
   5   6  11        0.04        4.01      2.57 o 
   0   7  11        1.05       -0.87      2.49 o 
   1   7  11        3.24        4.23      2.06 o 
   2   7  11        8.68        8.00      2.07 o 
   3   7  11        0.07        0.71      1.68 o 
   0   0  12      262.33      310.07      6.59 o 
   1   0  12       22.90       21.84      1.38 o 
   2   0  12       88.99       94.73      2.34 o 
   3   0  12      437.57      401.78      7.22 o 
   4   0  12      880.17      874.46     10.74 o 
   5   0  12      631.15      570.38      8.93 o 
   6   0  12        3.07        3.14      1.55 o 
   7   0  12       43.43       45.29      3.70 o 
   8   0  12        2.55        2.25      2.46 o 
   9   0  12       17.57       16.51      4.94 o 
   1   1  12       35.87       36.40      1.11 o 
   2   1  12      178.68      173.56      2.33 o 
   3   1  12      318.65      296.22      3.32 o 
   4   1  12     1019.94     1033.74     15.13 o 
   5   1  12      165.30      163.31      3.82 o 
   6   1  12       10.33        9.24      1.58 o 
   7   1  12       42.31       43.45      2.32 o 
   8   1  12       25.06       26.84      2.62 o 
   9   1  12       22.02       27.65      3.75 o 
   0   2  12        3.27        2.74      0.77 o 
   1   2  12       78.10       72.69      1.39 o 
   2   2  12       97.49      107.59      1.83 o 
   3   2  12      236.21      239.33      3.18 o 
   4   2  12      284.78      292.27      4.09 o 
   5   2  12      262.58      245.80      8.23 o 
   6   2  12       18.50       18.57      1.86 o 
   7   2  12       11.93       11.04      1.83 o 
   8   2  12        3.10        2.36      1.84 o 
   1   3  12        0.00        0.80      0.84 o 
   2   3  12        0.17        0.58      0.87 o 
   3   3  12      295.76      310.88      7.68 o 
   4   3  12      670.33      705.22     15.16 o 
   5   3  12       94.19       94.63      2.88 o 
   6   3  12        2.40        0.50      1.69 o 
   7   3  12        2.57        1.99      1.73 o 
   8   3  12        0.00       -1.85      1.97 o 
   0   4  12        2.33        2.48      1.60 o 
   1   4  12       36.84       35.72      1.79 o 
   2   4  12        2.23        3.31      1.31 o 
   3   4  12       39.51       46.69      2.23 o 
   4   4  12       85.54       94.07      2.89 o 
   5   4  12       38.41       42.82      2.75 o 
   6   4  12        9.06        8.42      2.10 o 
   7   4  12        1.09       -2.16      2.16 o 
   1   5  12        0.42       -0.15      1.27 o 
   2   5  12       20.78       30.31      1.96 o 
   3   5  12       49.05       57.59      2.58 o 
   4   5  12      119.92      122.61      6.55 o 
   5   5  12       18.37       25.19      2.65 o 
   6   5  12        0.30       -0.23      2.13 o 
   0   6  12        4.78        1.02      2.20 o 
   1   6  12        0.04       -0.74      1.52 o 
   2   6  12        5.61        4.63      1.66 o 
   3   6  12        5.28        7.53      2.19 o 
   4   6  12       42.84       45.16      3.10 o 
   5   6  12       12.67       12.02      2.55 o 
   1   7  12        1.69        0.73      2.04 o 
   2   7  12        6.21        3.43      2.17 o 
   3   7  12        2.45        6.66      2.79 o 
   1   0  13       43.91       38.91      1.70 o 
   2   0  13        1.86        1.50      0.96 o 
   3   0  13      164.15      169.47      4.21 o 
   4   0  13        1.14        0.56      1.12 o 
   5   0  13      277.81      278.06      9.43 o 
   6   0  13       84.62       87.73      3.17 o 
   7   0  13        1.56       -1.28      2.00 o 
   8   0  13      120.86      126.36      7.18 o 
   0   1  13      347.46      330.74      5.02 o 
   1   1  13       39.73       36.15      1.18 o 
   2   1  13       38.46       35.85      1.22 o 
   3   1  13     1417.90     1374.61     12.30 o 
   4   1  13       43.78       47.26      1.57 o 
   5   1  13       12.57       14.88      1.45 o 
   6   1  13       76.51       77.16      3.34 o 
   7   1  13        2.38       -1.49      1.49 o 
   8   1  13        3.27        4.46      2.08 o 
   1   2  13        3.40        3.59      0.81 o 
   2   2  13       35.14       35.72      1.53 o 
   3   2  13      400.22      416.04      7.61 o 
   4   2  13       14.17       14.27      1.51 o 
   5   2  13      180.81      177.43      4.03 o 
   6   2  13       35.76       42.51      2.42 o 
   7   2  13        4.42        5.96      1.79 o 
   8   2  13       51.50       57.12      3.03 o 
   0   3  13      300.67      274.34      7.99 o 
   1   3  13       12.01       12.39      1.29 o 
   2   3  13       22.64       23.38      1.52 o 
   3   3  13      812.18      796.14     15.50 o 
   4   3  13        0.02        1.32      1.28 o 
   5   3  13       26.81       30.79      1.98 o 
   6   3  13        5.65        6.05      1.73 o 
   7   3  13        0.41       -0.02      1.71 o 
   8   3  13        1.48        1.65      2.17 o 
   1   4  13        5.23        5.26      1.26 o 
   2   4  13       31.63       30.15      2.10 o 
   3   4  13      167.85      172.83      5.47 o 
   4   4  13        7.77        8.75      1.78 o 
   5   4  13       77.97       78.85      3.22 o 
   6   4  13        1.05       -1.92      1.92 o 
   7   4  13        0.99        3.22      2.65 o 
   0   5  13       38.91       36.03      2.92 o 
   1   5  13        0.56       -0.92      1.39 o 
   2   5  13        0.03        0.58      1.49 o 
   3   5  13      199.87      199.97      5.52 o 
   4   5  13        0.72        0.86      1.98 o 
   5   5  13        3.64        5.29      2.20 o 
   6   5  13        1.19       -1.96      2.25 o 
   1   6  13        0.06       -0.37      1.56 o 
   2   6  13        0.34       -1.62      1.62 o 
   3   6  13       27.78       26.72      2.46 o 
   4   6  13        0.02       -0.79      2.17 o 
   0   7  13        0.69       -1.93      2.86 o 
   1   7  13        0.01       -2.07      2.07 o 
   2   7  13        0.85        6.04      4.71 o 
   0   0  14     1290.61     1154.58     19.23 o 
   1   0  14       79.30       66.60      2.21 o 
   2   0  14      311.09      304.27      4.99 o 
   3   0  14       87.25       95.08      3.15 o 
   4   0  14       80.71       85.25      4.81 o 
   5   0  14       53.24       48.57      2.55 o 
   6   0  14       70.58       66.80      3.05 o 
   7   0  14       38.90       49.58      4.25 o 
   8   0  14       29.67       34.52      5.03 o 
   1   1  14        7.32        6.01      0.87 o 
   2   1  14      182.84      181.40      2.56 o 
   3   1  14      165.63      177.07      3.04 o 
   4   1  14      251.28      233.25      3.27 o 
   5   1  14       37.53       39.78      1.93 o 
   6   1  14       50.57       53.23      2.91 o 
   7   1  14        0.02       -0.29      1.60 o 
   8   1  14       58.98       57.94      3.42 o 
   0   2  14      360.33      306.31      5.86 o 
   1   2  14        7.10        5.20      0.93 o 
   2   2  14      133.99      131.16      2.79 o 
   3   2  14       60.29       61.78      1.96 o 
   4   2  14       16.43       20.71      1.61 o 
   5   2  14       75.23       72.44      2.40 o 
   6   2  14      100.37      110.58      3.36 o 
   7   2  14       37.92       50.68      2.79 o 
   8   2  14       13.58       17.02      2.34 o 
   1   3  14        0.40       -1.03      1.03 o 
   2   3  14       12.38       10.50      2.17 o 
   3   3  14       13.18       19.36      1.97 o 
   4   3  14      226.64      222.94      4.69 o 
   5   3  14       14.73       14.73      1.94 o 
   6   3  14       33.98       36.35      2.57 o 
   7   3  14        3.47        7.90      2.09 o 
   0   4  14       70.64       73.95      5.62 o 
   1   4  14        1.18       -0.25      1.46 o 
   2   4  14       45.46       49.11      2.35 o 
   3   4  14       21.00       18.61      2.69 o 
   4   4  14       18.69       21.15      2.35 o 
   5   4  14       39.39       37.50      4.13 o 
   6   4  14       26.32       27.68      3.85 o 
   1   5  14        0.22        0.52      1.77 o 
   2   5  14       23.17       25.68      2.47 o 
   3   5  14        3.87        4.65      2.03 o 
   4   5  14       60.63       53.86      4.39 o 
   5   5  14        7.56        4.46      2.59 o 
   0   6  14       16.15       17.13      5.54 o 
   1   6  14        0.21       -0.03      1.70 o 
   2   6  14       11.64       12.97      2.62 o 
   3   6  14        2.21        1.43      2.10 o 
   4   6  14       22.97       23.26      3.17 o 
   1   0  15        5.45        1.82      1.27 o 
   2   0  15       50.32       49.12      2.03 o 
   3   0  15       39.56       35.79      2.08 o 
   4   0  15      227.87      234.17      5.54 o 
   5   0  15        1.09        1.78      1.91 o 
   6   0  15       38.21       44.15      3.60 o 
   7   0  15       24.00       23.64      4.89 o 
   8   0  15       39.76       52.31      6.22 o 
   0   1  15      176.61      181.27      3.77 o 
   1   1  15       58.28       47.56      1.38 o 
   2   1  15      110.55      108.36      2.28 o 
   3   1  15        0.16        0.71      0.87 o 
   4   1  15        0.26        1.32      1.14 o 
   5   1  15       19.51       19.59      1.69 o 
   6   1  15       37.52       43.61      2.57 o 
   7   1  15        6.39        4.16      1.91 o 
   8   1  15       37.25       47.54      9.90 o 
   1   2  15        2.80        2.47      1.06 o 
   2   2  15        7.56        8.27      1.08 o 
   3   2  15      115.00      112.11      3.52 o 
   4   2  15       92.06       90.68      2.66 o 
   5   2  15        0.84       -0.82      1.29 o 
   6   2  15       28.79       37.03      2.20 o 
   7   2  15        3.11        4.12      2.01 o 
   0   3  15        5.16        3.24      1.57 o 
   1   3  15       79.61       70.61      2.32 o 
   2   3  15       11.78        8.99      1.83 o 
   3   3  15        6.69        7.26      1.70 o 
   4   3  15        2.75        3.41      1.68 o 
   5   3  15        0.27       -0.88      1.67 o 
   6   3  15       35.84       39.03      2.94 o 
   7   3  15        0.90       -0.48      2.75 o 
   1   4  15        0.34       -1.60      1.60 o 
   2   4  15        0.22       -1.10      1.61 o 
   3   4  15       45.57       40.83      2.65 o 
   4   4  15       14.97       14.28      2.18 o 
   5   4  15        2.24        3.38      2.40 o 
   6   4  15       11.38       13.68      2.73 o 
   0   5  15        0.04       -2.44      2.53 o 
   1   5  15        5.10        2.84      1.79 o 
   2   5  15        0.11       -1.88      1.88 o 
   3   5  15        4.86        1.29      1.97 o 
   4   5  15        0.06       -0.47      2.70 o 
   5   5  15        6.18        5.62      2.97 o 
   1   6  15        1.16        3.57      2.24 o 
   2   6  15        4.00        1.74      2.63 o 
   3   6  15        7.10        2.36      3.27 o 
   0   0  16      442.37      417.12      8.99 o 
   1   0  16       32.79       18.64      1.66 o 
   2   0  16       67.89       65.95      2.69 o 
   3   0  16        8.92       11.44      2.03 o 
   4   0  16       16.26       15.66      1.75 o 
   5   0  16       22.19       25.96      2.56 o 
   6   0  16       30.51       30.13      4.71 o 
   7   0  16        0.01       -0.78      3.98 o 
   1   1  16        3.40        1.79      0.88 o 
   2   1  16       13.65       13.56      1.12 o 
   3   1  16       53.94       49.56      1.76 o 
   4   1  16        0.09       -1.15      1.15 o 
   5   1  16       26.70       24.61      1.91 o 
   6   1  16       20.06       20.26      2.25 o 
   7   1  16        7.02        5.23      2.94 o 
   0   2  16      456.41      443.17      7.87 o 
   1   2  16       56.70       45.81      1.91 o 
   2   2  16       47.77       49.97      1.92 o 
   3   2  16        7.84       10.06      1.54 o 
   4   2  16        0.02       -0.94      1.33 o 
   5   2  16        2.68        0.46      1.46 o 
   6   2  16        4.20        5.09      1.57 o 
   7   2  16        0.87        0.39      2.04 o 
   1   3  16        0.29        0.87      1.24 o 
   2   3  16       26.33       28.14      2.63 o 
   3   3  16        3.28        5.83      1.73 o 
   4   3  16        2.41        2.91      1.80 o 
   5   3  16       15.06       13.31      2.43 o 
   6   3  16        0.22       -0.53      2.05 o 
   0   4  16      114.43      111.83      8.83 o 
   1   4  16       32.71       30.46      2.50 o 
   2   4  16        1.95        0.91      1.84 o 
   3   4  16        4.46        3.40      1.96 o 
   4   4  16        0.57       -0.02      1.99 o 
   5   4  16        0.39       -2.33      2.33 o 
   1   5  16        0.01       -1.86      1.86 o 
   2   5  16        0.01        0.20      2.11 o 
   3   5  16        1.92        2.99      2.19 o 
   4   5  16        0.00       -2.49      2.56 o 
   0   6  16        8.63        6.18      3.53 o 
   1   6  16        2.81        3.15      2.38 o 
   2   6  16        1.18       -1.65      3.29 o 
   1   0  17       31.78       21.41      1.87 o 
   2   0  17       24.88       26.14      1.96 o 
   3   0  17        0.00        0.99      1.39 o 
   4   0  17        8.38       10.93      1.72 o 
   5   0  17       14.69       12.86      2.74 o 
   6   0  17       18.99       26.56      4.48 o 
   7   0  17        0.98        0.82      3.93 o 
   0   1  17      107.78      109.01      3.03 o 
   1   1  17        0.02        0.55      0.92 o 
   2   1  17       22.99       23.53      1.50 o 
   3   1  17       49.98       47.53      1.88 o 
   4   1  17      127.68      122.67      2.82 o 
   5   1  17       15.35       18.11      1.91 o 
   6   1  17       10.83        9.10      2.11 o 
   7   1  17       54.51       69.34      4.60 o 
   1   2  17        9.87       11.20      1.64 o 
   2   2  17        4.72        5.21      1.32 o 
   3   2  17        7.54        9.96      1.84 o 
   4   2  17       11.14       15.58      2.35 o 
   5   2  17       10.32        8.36      1.77 o 
   6   2  17        6.85        2.91      1.77 o 
   0   3  17       71.06       73.23      3.97 o 
   1   3  17        5.40        4.40      1.53 o 
   2   3  17       11.77       11.22      2.45 o 
   3   3  17       16.51       19.37      2.26 o 
   4   3  17       25.53       30.80      3.76 o 
   5   3  17        0.84       -0.97      1.94 o 
   6   3  17        0.00       -1.60      2.69 o 
   1   4  17        8.41        6.62      1.99 o 
   2   4  17        0.45        0.70      1.95 o 
   3   4  17        1.27        1.28      2.07 o 
   4   4  17        2.13        3.84      2.14 o 
   5   4  17        2.26        2.96      2.56 o 
   0   5  17        5.29        4.08      3.17 o 
   1   5  17        0.00       -1.85      2.03 o 
   2   5  17        0.48       -0.14      2.17 o 
   3   5  17        5.51        5.96      2.46 o 
   0   0  18        4.35       -1.87      1.87 o 
   1   0  18        0.14       -0.71      1.40 o 
   2   0  18      134.31      133.20      4.18 o 
   3   0  18       18.27       20.19      2.04 o 
   4   0  18       66.90       60.84      3.20 o 
   5   0  18       54.42       52.32      3.86 o 
   6   0  18        5.56        2.47      3.93 o 
   1   1  18        1.93       -0.28      1.20 o 
   2   1  18        0.69        2.46      1.19 o 
   3   1  18        4.36        2.39      1.24 o 
   4   1  18       29.80       34.55      1.98 o 
   5   1  18        1.93        3.07      1.69 o 
   6   1  18       36.95       42.92      2.94 o 
   0   2  18       28.17       18.85      2.68 o 
   1   2  18        2.11       -0.06      1.13 o 
   2   2  18       63.64       62.26      2.24 o 
   3   2  18       10.06       12.58      2.05 o 
   4   2  18       62.84       62.71      3.04 o 
   5   2  18       21.55       19.84      2.48 o 
   6   2  18        6.71        9.62      2.72 o 
   1   3  18        4.21        4.42      1.60 o 
   2   3  18        2.51        2.03      1.92 o 
   3   3  18        9.22        8.63      2.15 o 
   4   3  18        7.59       10.08      2.30 o 
   5   3  18        0.56        2.21      2.19 o 
   0   4  18       19.20       21.31      3.71 o 
   1   4  18        2.81        0.08      1.90 o 
   2   4  18       12.69       17.27      2.58 o 
   3   4  18        1.84        5.01      2.30 o 
   4   4  18       15.68       17.83      2.63 o 
   1   5  18        0.51       -0.61      2.28 o 
   2   5  18        0.01       -2.78      2.78 o 
   1   0  19        5.93        5.08      1.76 o 
   2   0  19       25.00       26.48      2.10 o 
   3   0  19       26.39       38.02      2.82 o 
   4   0  19       37.91       39.31      3.05 o 
   5   0  19        3.44        5.15      2.94 o 
   0   1  19      103.94      110.49      3.85 o 
   1   1  19       18.93       25.04      1.83 o 
   2   1  19       39.00       41.38      2.12 o 
   3   1  19       32.13       33.75      2.18 o 
   4   1  19       32.61       40.50      2.45 o 
   5   1  19        5.09        5.48      1.86 o 
   1   2  19        1.19       -1.33      1.33 o 
   2   2  19        6.29        4.84      1.52 o 
   3   2  19        7.30        5.62      2.07 o 
   4   2  19       16.17       18.29      2.92 o 
   5   2  19        1.82       -0.88      2.01 o 
   0   3  19       18.75       23.54      4.16 o 
   1   3  19        3.14        6.07      1.67 o 
   2   3  19        8.04        7.62      2.15 o 
   3   3  19       13.12       11.47      2.54 o 
   4   3  19       17.45       22.85      2.62 o 
   1   4  19        1.21        0.42      2.11 o 
   2   4  19        0.16       -0.06      2.75 o 
   3   4  19        3.72        5.73      2.77 o 
   0   0  20        7.02        4.37      2.42 o 
   1   0  20       93.84       91.70      4.07 o 
   2   0  20       43.50       55.13      3.45 o 
   3   0  20        9.57        8.28      2.29 o 
   4   0  20       34.37       37.74      3.19 o 
   5   0  20       19.70       16.83      5.30 o 
   1   1  20        0.42        2.19      1.45 o 
   2   1  20       15.89       17.91      1.75 o 
   3   1  20       23.21       22.85      1.92 o 
   4   1  20        0.71       -1.55      1.85 o 
   5   1  20       14.60       18.40      3.06 o 
   0   2  20       10.95       11.59      2.45 o 
   1   2  20       44.49       50.11      2.39 o 
   2   2  20       31.07       42.75      2.30 o 
   3   2  20        6.85        6.99      2.23 o 
   4   2  20       11.65        5.99      2.27 o 
   1   3  20        0.35        1.38      2.24 o 
   2   3  20       12.00       13.76      2.52 o 
   3   3  20        4.08        4.98      2.39 o 
   0   4  20        1.87       -0.92      3.35 o 
   1   4  20        8.85       14.85      3.17 o 
   1   0  21        3.47        2.05      3.10 o 
   2   0  21        0.50       -1.19      2.26 o 
   3   0  21        4.83       11.96      2.53 o 
   4   0  21        0.96        2.99      2.40 o 
   0   1  21        0.93        2.06      2.41 o 
   1   1  21       35.45       36.76      2.24 o 
   2   1  21       24.35       28.35      2.13 o 
   3   1  21       57.37       72.95      2.61 o 
   4   1  21       30.60       43.35      6.08 o 
   1   2  21        4.11        1.27      1.94 o 
   2   2  21        0.03       -1.67      1.67 o 
   3   2  21        1.77        5.21      2.29 o 
   0   3  21        1.21        1.01      4.08 o 
   1   3  21       16.46       20.90      3.40 o 
   2   3  21       11.51       11.98      4.89 o 
   0   0  22        7.04        8.18      4.16 o 
   1   0  22       36.21       36.94      5.17 o 
   2   0  22        4.31        4.59      3.19 o 
   1   1  22        0.86        3.19      1.81 o 
   2   1  22        1.22        0.28      1.93 o 
   0   2  22        1.93       -0.63      2.40 o 
   1   2  22       26.69       30.64      2.48 o 
                                                 
